# Supplementary material for: Bleeding Lesion from Roux-en-Y Hepaticojejunostomy: A Successful Combined Hemostasis with Dual Emission Laser 1.9/1.5 μm
Source: Diagnostics (Basel). 2022 Aug 30;12(9):2107. doi: 10.3390/diagnostics12092107 (PMC9497802; doi:10.3390/diagnostics12092107)
Supplement: Supplementary file 1 [file diagnostics-12-02107-s001.zip]

Archive with 1 entries (1 files):
- diagnostics-1882133-supplementary.mov
